# Supplementary material for: Hybridization and introgression between toads with different sex chromosome systems
Source: Evol Lett. 2020 Aug 19;4(5):444–56. doi: 10.1002/evl3.191 (PMC7523563; doi:10.1002/evl3.191)
Supplement: Supplementary file 2 — Table S1: Details on the samples included this study. [file EVL3-4-444-s002.xlsx]

## Sheet: TableS1
Table S1: Details on the individuals included in this study, and which were included in the RAD libraries to analyze the hybrid zone (HZ) and to find sex-linked markers (SLM). Locality number (LocID) corresponds to Fig. 2.
LocID	IndivID	mtDNA	Country	Department/Canton	Locality	Latitude	Longitude	Sex	HZ	SLM
1	Bufo.Ban01	spinosus	France	Pyrénées-Orientales	Banyuls-sur-Mer, el molí parer	42.4662	3.10415		x
1	Bufo.Ban02	spinosus	France	Pyrénées-Orientales	Banyuls-sur-Mer, mas parer	42.4668	3.09316		x
1	Bufo.Ban03	spinosus	France	Pyrénées-Orientales	Banyuls-sur-Mer, mas atxer	42.4626	3.09096		x
1	Bufo.Ban04	spinosus	France	Pyrénées-Orientales	Banyuls-sur-Mer, bac del roure	42.4624	3.09038		x
1	Bufo.Ban05	spinosus	France	Pyrénées-Orientales	Banyuls-sur-Mer, bac del roure	42.4624	3.09038		x
1	Bufo.Ban06	spinosus	France	Pyrénées-Orientales	Banyuls-sur-Mer, bac del roure	42.4624	3.09038		x
1	Bufo.Ban07	spinosus	France	Pyrénées-Orientales	Banyuls-sur-Mer, bac del roure	42.4624	3.09038		x
1	Bufo.Ban08	spinosus	France	Pyrénées-Orientales	Banyuls-sur-Mer, bac del roure	42.4624	3.09038		x
1	Bufo.Ban09	spinosus	France	Pyrénées-Orientales	Banyuls-sur-Mer, bac del roure	42.4607	3.08846		x
1	Bufo.Ban10	spinosus	France	Pyrénées-Orientales	Banyuls-sur-Mer, bac del roure	42.4607	3.08846		x
2	Bufo.Feui01	spinosus	France	Aude	Feuilla	42.9357	2.91315
2	Bufo.Feui04	spinosus	France	Aude	Feuilla	42.9357	2.91315		x
2	Bufo.Feui05	spinosus	France	Aude	Feuilla	42.9357	2.91315		x
2	Bufo.Feui06	spinosus	France	Aude	Feuilla	42.9357	2.91315		x
2	Bufo.Feui07	spinosus	France	Aude	Feuilla	42.9357	2.91315		x
2	Bufo.Feui08	spinosus	France	Aude	Feuilla	42.9357	2.91315		x
2	Bufo.Feui09	spinosus	France	Aude	Feuilla	42.9357	2.91315		x
2	Bufo.Feui10	spinosus	France	Aude	Feuilla	42.9357	2.91315		x
2	Bufo.Feui11	spinosus	France	Aude	Feuilla	42.9357	2.91315		x
2	Bufo.Feui12	spinosus	France	Aude	Feuilla	42.9357	2.91315		x
3	Bufo.Aum01	spinosus	France	Hérault	Aumelas, mare de l'estagnol	43.5743	3.6442	M	x	x
3	Bufo.Aum02	spinosus	France	Hérault	Aumelas, mare de l'estagnol	43.5743	3.6442	M	x	x
3	Bufo.Aum03	bufo	France	Hérault	Aumelas, mare de l'estagnol	43.5743	3.6442	M	x	x
3	Bufo.Aum04	spinosus	France	Hérault	Aumelas, mare de l'estagnol	43.5743	3.6442	M	x	x
3	Bufo.Aum05	spinosus	France	Hérault	Aumelas, mare de l'estagnol	43.5743	3.6442	M	x	x
3	Bufo.Aum06	spinosus	France	Hérault	Aumelas, mare de l'estagnol	43.5743	3.6442	M	x	x
3	Bufo.Aum07	spinosus	France	Hérault	Aumelas, mare de l'estagnol	43.5743	3.6442	M		x
3	Bufo.Aum08	spinosus	France	Hérault	Aumelas, mare de l'estagnol	43.5743	3.6442	M		x
3	Bufo.Aum09	spinosus	France	Hérault	Aumelas, mare de l'estagnol	43.5743	3.6442	M		x
3	Bufo.Aum10	spinosus	France	Hérault	Aumelas, mare de l'estagnol	43.5743	3.6442	M		x
3	Bufo.Aum11		France	Hérault	Aumelas, mare de l'estagnol	43.5743	3.6442	M		x
3	Bufo.Aum12		France	Hérault	Aumelas, mare de l'estagnol	43.5743	3.6442	M		x
3	Bufo.Aum13		France	Hérault	Aumelas, mare de l'estagnol	43.5743	3.6442	M		x
3	Bufo.Aum14		France	Hérault	Aumelas, mare de l'estagnol	43.5743	3.6442	M		x
3	Bufo.Aum15		France	Hérault	Aumelas, mare de l'estagnol	43.5743	3.6442	M		x
3	Bufo.Aum16		France	Hérault	Aumelas, mare de l'estagnol	43.5743	3.6442	M		x
3	Bufo.Aum17		France	Hérault	Aumelas, mare de l'estagnol	43.5743	3.6442	M		x
3	Bufo.Aum18		France	Hérault	Aumelas, mare de l'estagnol	43.5743	3.6442	M		x
3	Bufo.Aum19		France	Hérault	Aumelas, mare de l'estagnol	43.5743	3.6442	M		x
3	Bufo.Aum20		France	Hérault	Aumelas, mare de l'estagnol	43.5743	3.6442	M		x
3	Bufo.Aum23		France	Hérault	Aumelas, mare de l'estagnol	43.5743	3.6442	F	x	x
3	Bufo.Aum24		France	Hérault	Aumelas, mare de l'estagnol	43.5743	3.6442	F	x	x
3	Bufo.Aum25		France	Hérault	Aumelas, mare de l'estagnol	43.5743	3.6442	F	x	x
3	Bufo.Aum26		France	Hérault	Aumelas, mare de l'estagnol	43.5743	3.6442	F		x
3	Bufo.Aum27		France	Hérault	Aumelas, mare de l'estagnol	43.5743	3.6442	F		x
3	Bufo.Aum28		France	Hérault	Aumelas, mare de l'estagnol	43.5743	3.6442	F		x
3	Bufo.Aum29		France	Hérault	Aumelas, mare de l'estagnol	43.5743	3.6442	F		x
3	Bufo.Aum30		France	Hérault	Aumelas, mare de l'estagnol	43.5743	3.6442	F		x
3	Bufo.Aum31		France	Hérault	Aumelas, mare de l'estagnol	43.5743	3.6442	F		x
3	Bufo.Aum32		France	Hérault	Aumelas, mare de l'estagnol	43.5743	3.6442	F		x
3	Bufo.Aum33		France	Hérault	Aumelas, mare de l'estagnol	43.5743	3.6442	F		x
3	Bufo.Aum34		France	Hérault	Aumelas, mare de l'estagnol	43.5743	3.6442	F		x
3	Bufo.Aum35		France	Hérault	Aumelas, mare de l'estagnol	43.5743	3.6442	F		x
3	Bufo.Aum36		France	Hérault	Aumelas, mare de l'estagnol	43.5743	3.6442	F		x
3	Bufo.Aum37		France	Hérault	Aumelas, mare de l'estagnol	43.5743	3.6442	F		x
3	Bufo.Aum38		France	Hérault	Aumelas, mare de l'estagnol	43.5743	3.6442	F		x
3	Bufo.Aum39		France	Hérault	Aumelas, mare de l'estagnol	43.5743	3.6442	F		x
3	Bufo.Aum40		France	Hérault	Aumelas, mare de l'estagnol	43.5743	3.6442	F		x
3	Bufo.Aum41		France	Hérault	Aumelas, mare de l'estagnol	43.5743	3.6442	F		x
3	Bufo.Aum42		France	Hérault	Aumelas, mare de l'estagnol	43.5743	3.6442	F		x
4	Bufo.Cla01	spinosus	France	Hérault	Clapiers, bassin de rétention de la rue des Peupliers	43.6518	3.8928	M	x
4	Bufo.Cla02	spinosus	France	Hérault	Clapiers, bassin de rétention de la rue des Peupliers	43.6518	3.8928	F	x
4	Bufo.Cla03	spinosus	France	Hérault	Clapiers, bassin de rétention de la rue des Peupliers	43.6518	3.8928	M	x
4	Bufo.Cla04	spinosus	France	Hérault	Clapiers, bassin de rétention de la rue des Peupliers	43.6518	3.8928	M	x
4	Bufo.Cla05	spinosus	France	Hérault	Clapiers, bassin de rétention de la rue des Peupliers	43.6518	3.8928	M	x
4	Bufo.Cla06	spinosus	France	Hérault	Clapiers, bassin de rétention de la rue des Peupliers	43.6518	3.8928	M	x
4	Bufo.Cla08	spinosus	France	Hérault	Clapiers, bassin de rétention de la rue des Peupliers	43.6518	3.8928	M	x
4	Bufo.Cla09	spinosus	France	Hérault	Clapiers, bassin de rétention de la rue des Peupliers	43.6518	3.8928	M	x
4	Bufo.Cla10	spinosus	France	Hérault	Clapiers, bassin de rétention de la rue des Peupliers	43.6518	3.8928	M	x
4	Bufo.Cla11	spinosus	France	Hérault	Clapiers, bassin de rétention de la rue des Peupliers	43.6518	3.8928	M	x
5	Bufo.Qui01	bufo	France	Gard	Quissac, la Crieulon	43.9535	4.00439	M	x
5	Bufo.Qui02	spinosus	France	Gard	Quissac, la Crieulon	43.9535	4.00439	M	x
5	Bufo.Qui03	spinosus	France	Gard	Quissac, la Crieulon	43.9535	4.00439	M	x
5	Bufo.Qui04	spinosus	France	Gard	Quissac, la Crieulon	43.9535	4.00439	M	x
5	Bufo.Qui05	spinosus	France	Gard	Quissac, la Crieulon	43.9535	4.00439	M	x
5	Bufo.Qui06	spinosus	France	Gard	Quissac, la Crieulon	43.9535	4.00439	M	x
5	Bufo.Qui07	bufo	France	Gard	Quissac, la Crieulon	43.9535	4.00439	M	x
5	Bufo.Qui08	spinosus	France	Gard	Quissac, la Crieulon	43.9535	4.00439	M	x
5	Bufo.Qui09	spinosus	France	Gard	Quissac, la Crieulon	43.9535	4.00439	M	x
5	Bufo.Qui10	spinosus	France	Gard	Quissac, la Crieulon	43.9535	4.00439	M	x
6	Bufo.Mon01	spinosus	France	Gard	Mons	44.1186	4.13736		x
6	Bufo.Mon02	spinosus	France	Gard	Mons	44.1186	4.13736		x
6	Bufo.Mon03	spinosus	France	Gard	Mons	44.1186	4.13736		x
6	Bufo.Mon04	spinosus	France	Gard	Mons	44.1186	4.13736		x
6	Bufo.Mon05	spinosus	France	Gard	Mons	44.1186	4.13736		x
6	Bufo.Mon06	spinosus	France	Gard	Mons	44.1186	4.13736		x
6	Bufo.Mon07	spinosus	France	Gard	Mons	44.1186	4.13736		x
6	Bufo.Mon08	spinosus	France	Gard	Mons	44.1186	4.13736		x
6	Bufo.Mon09	spinosus	France	Gard	Mons	44.1186	4.13736		x
6	Bufo.Mon10	spinosus	France	Gard	Mons	44.1186	4.13736		x
7	Bufo.Bru01	spinosus	France	Ardêche	Brujas	44.3622	4.34122		x
7	Bufo.Bru02	bufo	France	Ardêche	Brujas	44.3622	4.34122		x
7	Bufo.Bru03	bufo	France	Ardêche	Brujas	44.3622	4.34122		x
7	Bufo.Bru04	bufo	France	Ardêche	Brujas	44.3622	4.34122		x
7	Bufo.Bru05	bufo	France	Ardêche	Brujas	44.3622	4.34122		x
7	Bufo.Bru06	bufo	France	Ardêche	Brujas	44.3622	4.34122		x
7	Bufo.Bru07	bufo	France	Ardêche	Brujas	44.3622	4.34122		x
7	Bufo.Bru08	bufo	France	Ardêche	Brujas	44.3622	4.34122		x
7	Bufo.Bru09	bufo	France	Ardêche	Brujas	44.3622	4.34122		x
7	Bufo.Bru10	spinosus	France	Ardêche	Brujas	44.3622	4.34122		x
8	Bufo.Bal01	spinosus	France	Ardêche	Balazuc	44.5037	4.3983		x
8	Bufo.Bal02	spinosus	France	Ardêche	Balazuc	44.5037	4.3983		x
8	Bufo.Bal03	spinosus	France	Ardêche	Balazuc	44.5037	4.3983	M	x
8	Bufo.Bal04	spinosus	France	Ardêche	Balazuc	44.5037	4.3983	F	x
8	Bufo.Bal05	spinosus	France	Ardêche	Balazuc	44.5037	4.3983	F	x
8	Bufo.Bal06	spinosus	France	Ardêche	Balazuc	44.5037	4.3983	M	x
8	Bufo.Bal07	bufo	France	Ardêche	Balazuc	44.5037	4.3983	F	x
8	Bufo.Bal08	bufo	France	Ardêche	Balazuc	44.5037	4.3983	M	x
8	Bufo.Bal09	spinosus	France	Ardêche	Balazuc	44.5037	4.3983	M	x
8	Bufo.Bal10	bufo	France	Ardêche	Balazuc	44.5037	4.3983	M	x
9	Bufo.Stg01	bufo	France	Ardêche	Saint-Germain	44.5547	4.44995		x
9	Bufo.Stg02	bufo	France	Ardêche	Saint-Germain	44.5547	4.44995	F	x
9	Bufo.Stg03	bufo	France	Ardêche	Saint-Germain	44.5547	4.44995		x
9	Bufo.Stg04	bufo	France	Ardêche	Saint-Germain	44.5547	4.44995	M	x
9	Bufo.Stg05	bufo	France	Ardêche	Saint-Germain	44.5547	4.44995		x
9	Bufo.Stg06	spinosus	France	Ardêche	Saint-Germain	44.5547	4.44995		x
9	Bufo.Stg07	bufo	France	Ardêche	Saint-Germain	44.5547	4.44995	M	x
9	Bufo.Stg08	spinosus	France	Ardêche	Saint-Germain	44.5547	4.44995		x
10	Bufo.Spc01	spinosus	France	Ardêche	Saint-Pierre-de-Colombier	44.7	4.25		x
10	Bufo.Spc02	spinosus	France	Ardêche	Saint-Pierre-de-Colombier	44.7	4.25		x
10	Bufo.Spc03	spinosus	France	Ardêche	Saint-Pierre-de-Colombier	44.7	4.25		x
10	Bufo.Spc04	spinosus	France	Ardêche	Saint-Pierre-de-Colombier	44.7	4.25		x
10	Bufo.Spc05	spinosus	France	Ardêche	Saint-Pierre-de-Colombier	44.7	4.25		x
10	Bufo.Spc06	spinosus	France	Ardêche	Saint-Pierre-de-Colombier	44.7	4.25		x
10	Bufo.Spc07	spinosus	France	Ardêche	Saint-Pierre-de-Colombier	44.7	4.25		x
10	Bufo.Spc08	spinosus	France	Ardêche	Saint-Pierre-de-Colombier	44.7	4.25		x
10	Bufo.Spc09	spinosus	France	Ardêche	Saint-Pierre-de-Colombier	44.7	4.25		x
10	Bufo.Spc10	spinosus	France	Ardêche	Saint-Pierre-de-Colombier	44.7	4.25		x
11	Bufo.Scs01	spinosus	France	Ardêche	Saint-Cierge-La-Serre	44.7778	4.66936	M	x
11	Bufo.Scs02	spinosus	France	Ardêche	Saint-Cierge-La-Serre	44.7778	4.66936	M	x
11	Bufo.Scs03	bufo	France	Ardêche	Saint-Cierge-La-Serre	44.7778	4.66936	M	x
11	Bufo.Scs04	spinosus	France	Ardêche	Saint-Cierge-La-Serre	44.7778	4.66936	M	x
11	Bufo.Scs05	bufo	France	Ardêche	Saint-Cierge-La-Serre	44.7778	4.66936	M	x
11	Bufo.Scs06	spinosus	France	Ardêche	Saint-Cierge-La-Serre	44.7778	4.66936	M	x
11	Bufo.Scs07	bufo	France	Ardêche	Saint-Cierge-La-Serre	44.7778	4.66936	M	x
11	Bufo.Scs12	bufo	France	Ardêche	Saint-Cierge-La-Serre	44.7778	4.66936	F	x
11	Bufo.Scs13	bufo	France	Ardêche	Saint-Cierge-La-Serre	44.7778	4.66936	F	x
11	Bufo.Scs16	bufo	France	Ardêche	Saint-Cierge-La-Serre	44.7778	4.66936	F	x
11	Bufo.Scs17M	bufo	France	Ardêche	Saint-Cierge-La-Serre	44.7778	4.66936	M	x
11	Bufo.Scs18F	spinosus	France	Ardêche	Saint-Cierge-La-Serre	44.7778	4.66936	F	x
12	Bufo.Vsr01	spinosus	France	Ardêche	Saint-Laurent-du-Pape	44.8231	4.76722	F	x
12	Bufo.Vsr02	spinosus	France	Ardêche	Saint-Laurent-du-Pape	44.82	4.75806	F	x
12	Bufo.Vsr03	spinosus	France	Ardêche	Saint-Laurent-du-Pape	44.8253	4.74972	F	x
12	Bufo.Vsr04	spinosus	France	Ardêche	Saint-Laurent-du-Pape	44.8228	4.73139	M	x
12	Bufo.Vsr05	spinosus	France	Ardêche	Saint-Laurent-du-Pape	44.8258	4.7475	F	x
12	Bufo.Vsr06	spinosus	France	Ardêche	Saint-Laurent-du-Pape	44.8244	4.77528	F	x
12	Bufo.Vsr07	spinosus	France	Ardêche	Saint-Laurent-du-Pape	44.8244	4.77528	M	x
13	Bufo.Com01	spinosus	France	Ardêche	Ardêche, Combes	44.9925	4.80732	M	x
13	Bufo.Com02	spinosus	France	Ardêche	Ardêche, Combes	44.9925	4.80732	M	x
13	Bufo.Com03	spinosus	France	Ardêche	Ardêche, Combes	44.9925	4.80732	M	x
13	Bufo.Com04	spinosus	France	Ardêche	Ardêche, Combes	44.9925	4.80732	M	x
13	Bufo.Com05	bufo	France	Ardêche	Ardêche, Combes	44.9925	4.80732	M	x
13	Bufo.Com06	spinosus	France	Ardêche	Ardêche, Combes	44.9925	4.80732	M	x
13	Bufo.Com07	spinosus	France	Ardêche	Ardêche, Combes	44.9925	4.80732	M	x
13	Bufo.Com08	bufo	France	Ardêche	Ardêche, Combes	44.9925	4.80732	M	x
13	Bufo.Com19	spinosus	France	Ardêche	Ardêche, Combes	44.9925	4.80732	M	x
13	Bufo.Com21	spinosus	France	Ardêche	Ardêche, Combes	44.9925	4.80732	F	x
14	Bufo.Per01	bufo	France	Drôme	Peyrins	45.0909	5.05649	M	x
14	Bufo.Per02	bufo	France	Drôme	Peyrins	45.0909	5.05649	M	x
14	Bufo.Per03	bufo	France	Drôme	Peyrins	45.0909	5.05649	M	x
14	Bufo.Per04	bufo	France	Drôme	Peyrins	45.0909	5.05649	M	x
14	Bufo.Per05	bufo	France	Drôme	Peyrins	45.0909	5.05649	M	x
14	Bufo.Per06	bufo	France	Drôme	Peyrins	45.0909	5.05649	M	x
14	Bufo.Per07	bufo	France	Drôme	Peyrins	45.0909	5.05649	M	x
14	Bufo.Per08	bufo	France	Drôme	Peyrins	45.0909	5.05649	M	x
14	Bufo.Per09	bufo	France	Drôme	Peyrins	45.0909	5.05649	M	x
14	Bufo.Per10	bufo	France	Drôme	Peyrins	45.0909	5.05649	M	x
15	Bufo.Cln01	bufo	France	Drôme	Le Chalon	45.1614	5.09946	M	x
15	Bufo.Cln02	bufo	France	Drôme	Le Chalon	45.1614	5.09946	M	x
15	Bufo.Cln03	bufo	France	Drôme	Le Chalon	45.1614	5.09946	M	x
15	Bufo.Cln04	bufo	France	Drôme	Le Chalon	45.1614	5.09946	M	x
15	Bufo.Cln05	bufo	France	Drôme	Le Chalon	45.1614	5.09946	M	x
15	Bufo.Cln06	bufo	France	Drôme	Le Chalon	45.1614	5.09946	M	x
15	Bufo.Cln07	bufo	France	Drôme	Le Chalon	45.1614	5.09946	M	x
15	Bufo.Cln08	bufo	France	Drôme	Le Chalon	45.1614	5.09946	M	x
16	Bufo.Ver01	bufo	France	Drôme	Roybon, La Verne	45.2304	5.18518	F	x
16	Bufo.Ver02	bufo	France	Drôme	Roybon, La Verne	45.2304	5.18518	M	x
16	Bufo.Ver03	bufo	France	Drôme	Roybon, La Verne	45.2304	5.18518	M	x
16	Bufo.Ver04	bufo	France	Drôme	Roybon, La Verne	45.2304	5.18518	M	x
16	Bufo.Ver05	bufo	France	Drôme	Roybon, La Verne	45.2304	5.18518	M	x
16	Bufo.Ver06	bufo	France	Drôme	Roybon, La Verne	45.2304	5.18518	M	x
16	Bufo.Ver08	bufo	France	Drôme	Roybon, La Verne	45.2304	5.18518	F	x
16	Bufo.Ver11	bufo	France	Drôme	Roybon, La Verne	45.2304	5.18518	F	x
16	Bufo.Ver13	bufo	France	Drôme	Roybon, La Verne	45.2304	5.18518	F	x
16	Bufo.Ver14	bufo	France	Drôme	Roybon, La Verne	45.2304	5.18518	F	x
17	Bufo.Cha01	bufo	France	Isère	Roybon, Pré Reynaud	45.2835	5.25233	M	x
17	Bufo.Cha02	bufo	France	Isère	Roybon, Pré Reynaud	45.2835	5.25233	F	x
17	Bufo.Cha03	bufo	France	Isère	Roybon, Pré Reynaud	45.2835	5.25233	M	x
17	Bufo.Cha04	bufo	France	Isère	Roybon, Pré Reynaud	45.2835	5.25233	M	x
17	Bufo.Cha05	bufo	France	Isère	Roybon, Pré Reynaud	45.2835	5.25233	F	x
17	Bufo.Cha06	bufo	France	Isère	Roybon, Pré Reynaud	45.2835	5.25233	M	x
17	Bufo.Cha07	bufo	France	Isère	Roybon, Pré Reynaud	45.2835	5.25233	F	x
17	Bufo.Cha08	bufo	France	Isère	Roybon, Pré Reynaud	45.2835	5.25233	M	x
17	Bufo.Cha09	bufo	France	Isère	Roybon, Pré Reynaud	45.2835	5.25233	F	x
17	Bufo.Cha10	bufo	France	Isère	Roybon, Pré Reynaud	45.2835	5.25233	M
17	Bufo.Cha13	bufo	France	Isère	Roybon, Pré Reynaud	45.2835	5.25233	F
17	Bufo.Cha21	bufo	France	Isère	Roybon, Pré Reynaud	45.2835	5.25233	F
18	Bufo.Bio01	bufo	France	Isère	Biol	45.4994	5.39277	M	x
18	Bufo.Bio02	bufo	France	Isère	Biol	45.4994	5.39277	M	x
18	Bufo.Bio03	bufo	France	Isère	Biol	45.4994	5.39277	M	x
18	Bufo.Bio04	bufo	France	Isère	Biol	45.4994	5.39277	M	x
18	Bufo.Bio05	bufo	France	Isère	Biol	45.4994	5.39277	M	x
18	Bufo.Bio06	bufo	France	Isère	Biol	45.4994	5.39277	M	x
18	Bufo.Bio07	bufo	France	Isère	Biol	45.4994	5.39277	M	x
18	Bufo.Bio08	bufo	France	Isère	Biol	45.4994	5.39277	M	x
18	Bufo.Bio09	bufo	France	Isère	Biol	45.4994	5.39277	M	x
18	Bufo.Bio10	bufo	France	Isère	Biol	45.4994	5.39277	M	x
19	Bufo.And01	bufo	France	Ain	Andert	45.7787	5.66664	M	x
19	Bufo.And02	bufo	France	Ain	Andert	45.7787	5.66664	M	x
19	Bufo.And03	bufo	France	Ain	Andert	45.7787	5.66664	M	x
19	Bufo.And04	bufo	France	Ain	Andert	45.7787	5.66664	M	x
19	Bufo.And05	bufo	France	Ain	Andert	45.7787	5.66664	M	x
19	Bufo.And06	bufo	France	Ain	Andert	45.7787	5.66664	M
19	Bufo.And07	bufo	France	Ain	Andert	45.7787	5.66664	M	x
19	Bufo.And08	bufo	France	Ain	Andert	45.7787	5.66664	M	x
19	Bufo.And09	bufo	France	Ain	Andert	45.7787	5.66664	M	x
20	Bufo.Pro01	bufo	France	Ain	Péron	46.1739	5.94479	M	x
20	Bufo.Pro02	bufo	France	Ain	Péron	46.1739	5.94479	M	x
20	Bufo.Pro03	bufo	France	Ain	Péron	46.1739	5.94479	M	x
20	Bufo.Pro04	bufo	France	Ain	Péron	46.1739	5.94479	M	x
20	Bufo.Pro05	bufo	France	Ain	Péron	46.1739	5.94479	M	x
20	Bufo.Pro06	bufo	France	Ain	Péron	46.1739	5.94479	M	x
20	Bufo.Pro07	bufo	France	Ain	Péron	46.1739	5.94479	M	x
20	Bufo.Pro08	bufo	France	Ain	Péron	46.1739	5.94479	M	x
20	Bufo.Pro09	bufo	France	Ain	Péron	46.1739	5.94479	M	x
20	Bufo.Pro10	bufo	France	Ain	Péron	46.1739	5.94479	M	x
21	Bufo.Aub01	bufo	Switzerland	Vaud	Aubonne, Arboretum	46.5083	6.36907	M	x	x
21	Bufo.Aub02	bufo	Switzerland	Vaud	Aubonne, Arboretum	46.5083	6.36907	M	x	x
21	Bufo.Aub03	bufo	Switzerland	Vaud	Aubonne, Arboretum	46.5083	6.36907	M	x	x
21	Bufo.Aub04	bufo	Switzerland	Vaud	Aubonne, Arboretum	46.5083	6.36907	M	x	x
21	Bufo.Aub05	bufo	Switzerland	Vaud	Aubonne, Arboretum	46.5083	6.36907	M	x	x
21	Bufo.Aub06	bufo	Switzerland	Vaud	Aubonne, Arboretum	46.5083	6.36907	M		x
21	Bufo.Aub07	bufo	Switzerland	Vaud	Aubonne, Arboretum	46.5083	6.36907	M		x
21	Bufo.Aub08	bufo	Switzerland	Vaud	Aubonne, Arboretum	46.5083	6.36907	M		x
21	Bufo.Aub09	bufo	Switzerland	Vaud	Aubonne, Arboretum	46.5083	6.36907	M		x
21	Bufo.Aub10	bufo	Switzerland	Vaud	Aubonne, Arboretum	46.5083	6.36907	M		x
21	Bufo.Aub11		Switzerland	Vaud	Aubonne, Arboretum	46.5083	6.36907	M		x
21	Bufo.Aub12		Switzerland	Vaud	Aubonne, Arboretum	46.5083	6.36907	M		x
21	Bufo.Aub13		Switzerland	Vaud	Aubonne, Arboretum	46.5083	6.36907	M		x
21	Bufo.Aub14		Switzerland	Vaud	Aubonne, Arboretum	46.5083	6.36907	M		x
21	Bufo.Aub15		Switzerland	Vaud	Aubonne, Arboretum	46.5083	6.36907	M		x
21	Bufo.Aub16		Switzerland	Vaud	Aubonne, Arboretum	46.5083	6.36907	M		x
21	Bufo.Aub17		Switzerland	Vaud	Aubonne, Arboretum	46.5083	6.36907	M		x
21	Bufo.Aub18		Switzerland	Vaud	Aubonne, Arboretum	46.5083	6.36907	M		x
21	Bufo.Aub19		Switzerland	Vaud	Aubonne, Arboretum	46.5083	6.36907	M		x
21	Bufo.Aub20		Switzerland	Vaud	Aubonne, Arboretum	46.5083	6.36907	M		x
21	Bufo.Aub21		Switzerland	Vaud	Aubonne, Arboretum	46.5083	6.36907	F	x	x
21	Bufo.Aub22		Switzerland	Vaud	Aubonne, Arboretum	46.5083	6.36907	F	x	x
21	Bufo.Aub23		Switzerland	Vaud	Aubonne, Arboretum	46.5083	6.36907	F	x	x
21	Bufo.Aub24		Switzerland	Vaud	Aubonne, Arboretum	46.5083	6.36907	F	x	x
21	Bufo.Aub25		Switzerland	Vaud	Aubonne, Arboretum	46.5083	6.36907	F	x	x
21	Bufo.Aub26		Switzerland	Vaud	Aubonne, Arboretum	46.5083	6.36907	F		x
21	Bufo.Aub27		Switzerland	Vaud	Aubonne, Arboretum	46.5083	6.36907	F		x
21	Bufo.Aub28		Switzerland	Vaud	Aubonne, Arboretum	46.5083	6.36907	F		x
21	Bufo.Aub29		Switzerland	Vaud	Aubonne, Arboretum	46.5083	6.36907	F		x
21	Bufo.Aub30		Switzerland	Vaud	Aubonne, Arboretum	46.5083	6.36907	F		x
21	Bufo.Aub31		Switzerland	Vaud	Aubonne, Arboretum	46.5083	6.36907	F		x
21	Bufo.Aub32		Switzerland	Vaud	Aubonne, Arboretum	46.5083	6.36907	F		x
21	Bufo.Aub33		Switzerland	Vaud	Aubonne, Arboretum	46.5083	6.36907	F		x
21	Bufo.Aub34		Switzerland	Vaud	Aubonne, Arboretum	46.5083	6.36907	F		x
21	Bufo.Aub35		Switzerland	Vaud	Aubonne, Arboretum	46.5083	6.36907	F		x
21	Bufo.Aub36		Switzerland	Vaud	Aubonne, Arboretum	46.5083	6.36907	F		x
21	Bufo.Aub37		Switzerland	Vaud	Aubonne, Arboretum	46.5083	6.36907	F		x
21	Bufo.Aub38		Switzerland	Vaud	Aubonne, Arboretum	46.5083	6.36907	F		x
21	Bufo.Aub39		Switzerland	Vaud	Aubonne, Arboretum	46.5083	6.36907	F		x
21	Bufo.Aub40		Switzerland	Vaud	Aubonne, Arboretum	46.5083	6.36907	F		x
21	Bufo.Aub41		Switzerland	Vaud	Aubonne, Arboretum	46.5083	6.36907	M		x
21	Bufo.Aub42		Switzerland	Vaud	Aubonne, Arboretum	46.5083	6.36907	F		x
	Bufo.LB01	bufo	France	Ardêche	Privas	44.6989	4.55767
	Bufo.App01	bufo	France	Isère	Apprieu	45.4153	5.49179	M
	Bufo.App02	bufo	France	Isère	Apprieu	45.4153	5.49179	M
	Bufo.App03	bufo	France	Isère	Apprieu	45.4153	5.49179	M
	Bufo.App04	bufo	France	Isère	Apprieu	45.4153	5.49179	M
	Bufo.App05	bufo	France	Isère	Apprieu	45.4153	5.49179	M
	Bufo.App06	bufo	France	Isère	Apprieu	45.4153	5.49179	M
	Bufo.App07	bufo	France	Isère	Apprieu	45.4153	5.49179	M
	Bufo.App08	bufo	France	Isère	Apprieu	45.4153	5.49179	M
	Bufo.App09	bufo	France	Isère	Apprieu	45.4153	5.49179	M
	Bufo.App10	bufo	France	Isère	Apprieu	45.4153	5.49179	M
	Bufo.Bar01	spinosus	France	Ardêche	Salavas, La Lauze	44.391	4.37979	F
	Bufo.Bar02	spinosus	France	Ardêche	Salavas, La Lauze	44.391	4.38444	F
	Bufo.Bar03	bufo	France	Ardêche	Salavas, Gour d'Estelle	44.375	4.37082	M
	Bufo.Bar04	spinosus	France	Ardêche	Salavas, Gour d'Estelle	44.374	4.37058	M
	Bufo.Bar05	bufo	France	Gard	Barjac, Mas de Bonnaire	44.325	4.33003	F
	Bufo.Bar06	bufo	France	Gard	Barjac, Mas Neuf	44.323	4.32981	F
	Bufo.Bar07	spinosus	France	Ardêche	Bessas, Le Moulinas	44.329	4.31809	F
	Bufo.Bar08	bufo	France	Gard	Barjac, Roumejac	44.288	4.32779	F
	Bufo.Bar09	spinosus	France	Gard	Saint-Privat-de-Champclos, Le Grand Camp	44.288	4.33821	F
	Bufo.Bar10	bufo	France	Gard	Barjac, Le Grand Camp	44.288	4.33813	F
	Bufo.Bar11	spinosus	France	Gard	Barjac, Le Grand Camp	44.288	4.33813	F
	Bufo.Bar12	spinosus	France	Gard	Barjac, Le Grand Camp	44.288	4.33813	F
	Bufo.Bar13	bufo	France	Gard	Barjac, Valat de Russargues	44.288	4.33813	F
	Bufo.Bar14	spinosus	France	Gard	Barjac, Valat de Russargues	44.29	4.33793	M
	Bufo.Bar15	spinosus	France	Gard	Barjac, Plan Long	44.293	4.33943	F
	Bufo.Bar16	spinosus	France	Gard	Barjac, Plan Long	44.294	4.33986	F
	Bufo.Bar18	spinosus	France	Gard	Barjac, Plan Long	44.294	4.33986	F
	Bufo.Bav01	bufo	France	Ain	Saint-Martin-de-Bavel	45.8555	5.68462
	Bufo.Bav02	bufo	France	Ain	Saint-Martin-de-Bavel	45.8555	5.68462	M
	Bufo.Bav03	bufo	France	Ain	Saint-Martin-de-Bavel	45.8555	5.68462	M
	Bufo.Bea01	bufo	France	Isère	Beaucroissant	45.3347	5.45757	M
	Bufo.Bea02	bufo	France	Isère	Beaucroissant	45.3347	5.45757	M
	Bufo.Bea03	bufo	France	Isère	Beaucroissant	45.3347	5.45757	M
	Bufo.Bea04	bufo	France	Isère	Beaucroissant	45.3347	5.45757	M
	Bufo.Bea05	bufo	France	Isère	Beaucroissant	45.3347	5.45757	M
	Bufo.Bea06	bufo	France	Isère	Beaucroissant	45.3347	5.45757	M
	Bufo.Bea07	bufo	France	Isère	Beaucroissant	45.3347	5.45757	F
	Bufo.Bea08	bufo	France	Isère	Beaucroissant	45.3347	5.45757	M
	Bufo.BEROU01	bufo	France	Isère	Flachères, étang des Béroudières	45.4666	5.33052	F
	Bufo.BEROU02	bufo	France	Isère	Flachères, étang des Béroudières	45.4666	5.33052	M
	Bufo.BEROU03	bufo	France	Isère	Flachères, étang des Béroudières	45.4666	5.33052	F
	Bufo.BEROU04	bufo	France	Isère	Flachères, étang des Béroudières	45.4666	5.33052	M
	Bufo.BEROU05	bufo	France	Isère	Flachères, étang des Béroudières	45.4666	5.33052	M
	Bufo.BEROU06	bufo	France	Isère	Flachères, étang des Béroudières	45.4666	5.33052	M
	Bufo.BEROU07	bufo	France	Isère	Flachères, étang des Béroudières	45.4666	5.33052	M
	Bufo.BEROU08	bufo	France	Isère	Flachères, étang des Béroudières	45.4666	5.33052	M
	Bufo.BEROU09	bufo	France	Isère	Flachères, étang des Béroudières	45.4666	5.33052	M
	Bufo.BEROU10	bufo	France	Isère	Flachères, étang des Béroudières	45.4666	5.33052	M
	Bufo.Bil01	bufo	France	Ain	Billiat	46.0709	5.78252	M
	Bufo.Bil02	bufo	France	Ain	Billiat	46.0709	5.78252	M
	Bufo.Bil03	bufo	France	Ain	Billiat	46.0709	5.78252	M
	Bufo.Bil04	bufo	France	Ain	Billiat	46.0709	5.78252	M
	Bufo.Bil05	bufo	France	Ain	Billiat	46.0709	5.78252	M
	Bufo.Bil06	bufo	France	Ain	Billiat	46.0709	5.78252	M
	Bufo.Bil07	bufo	France	Ain	Billiat	46.0709	5.78252	M
	Bufo.Bil08	bufo	France	Ain	Billiat	46.0709	5.78252	M
	Bufo.Bil09	bufo	France	Ain	Billiat	46.0709	5.78252	M
	Bufo.Bil10	bufo	France	Ain	Billiat	46.0709	5.78252	M
	Bufo.Bsc01	spinosus	France	Gard	Bagnols-sur-Cèze	44.1502	4.63487
	Bufo.Bsc02	spinosus	France	Gard	Bagnols-sur-Cèze	44.1502	4.63487
	Bufo.Bsc03	spinosus	France	Gard	Bagnols-sur-Cèze	44.1502	4.63487
	Bufo.Bsc04	spinosus	France	Gard	Bagnols-sur-Cèze	44.1502	4.63487
	Bufo.Bsc05	spinosus	France	Gard	Bagnols-sur-Cèze	44.1502	4.63487
	Bufo.Cdt01	bufo	France	Isère	La-Chapelle-de-la-Tour, Le Bressan	45.595	5.44799
	Bufo.Cdt02	bufo	France	Isère	La-Chapelle-de-la-Tour, Le Bressan	45.595	5.44799
	Bufo.Cdt03	bufo	France	Isère	La-Chapelle-de-la-Tour, Le Bressan	45.595	5.44799
	Bufo.Cdt04	bufo	France	Isère	La-Chapelle-de-la-Tour, Le Bressan	45.595	5.44799
	Bufo.Cez01	bufo	France	Ain	Ceyzérieu	45.8351	5.7336	M
	Bufo.Cez02	bufo	France	Ain	Ceyzérieu	45.8351	5.7336	M
	Bufo.Cez03	bufo	France	Ain	Ceyzérieu	45.8351	5.7336	M
	Bufo.Chi01	bufo	France	Isère	Chirens	45.4074	5.55449
	Bufo.Chi02	bufo	France	Isère	Chirens	45.4074	5.55449
	Bufo.Chi03	bufo	France	Isère	Chirens	45.4074	5.55449
	Bufo.Chi04	bufo	France	Isère	Chirens	45.4074	5.55449
	Bufo.CJ02	spinosus	France	Isère	Marges	45.1495	5.03051
	Bufo.Col01	bufo	France	Ardêche	Colombier-le-Cardinal	45.2634	4.75451	F
	Bufo.Col02	bufo	France	Ardêche	Colombier-le-Cardinal	45.2614	4.76259	M
	Bufo.Col03	bufo	France	Ardêche	Colombier-le-Cardinal	45.2614	4.76259	M
	Bufo.Col04	bufo	France	Ardêche	Colombier-le-Cardinal	45.2614	4.76259	M
	Bufo.Col06	bufo	France	Ardêche	Colombier-le-Cardinal	45.2614	4.76259	M
	Bufo.Col07	bufo	France	Ardêche	Colombier-le-Cardinal	45.2606	4.76449	M
	Bufo.Col08	bufo	France	Ardêche	Colombier-le-Cardinal	45.2648	4.75869	M
	Bufo.Col13	bufo	France	Ardêche	Colombier-le-Cardinal	45.2648	4.75869
	Bufo.Col14	bufo	France	Ardêche	Colombier-le-Cardinal	45.2648	4.75869	M
	Bufo.Con01	spinosus	France	Ardêche	Saint-Marcel-lès-Annonay, Concise	45.2809	4.59987	M
	Bufo.Con02	bufo	France	Ardêche	Saint-Marcel-lès-Annonay, Concise	45.2809	4.59987	M
	Bufo.Con03	spinosus	France	Ardêche	Saint-Marcel-lès-Annonay, Concise	45.2809	4.59987	M
	Bufo.Con04	spinosus	France	Ardêche	Saint-Marcel-lès-Annonay, Concise	45.2809	4.59987	M
	Bufo.Con05	spinosus	France	Ardêche	Saint-Marcel-lès-Annonay, Concise	45.2809	4.59987	M
	Bufo.Con06	bufo	France	Ardêche	Saint-Marcel-lès-Annonay, Concise	45.2809	4.59987	M
	Bufo.Con07	spinosus	France	Ardêche	Saint-Marcel-lès-Annonay, Concise	45.2809	4.59987	M
	Bufo.Con08	spinosus	France	Ardêche	Saint-Marcel-lès-Annonay, Concise	45.2809	4.59987	M
	Bufo.Con09	spinosus	France	Ardêche	Saint-Marcel-lès-Annonay, Concise	45.2809	4.59987	M
	Bufo.Con10	bufo	France	Ardêche	Saint-Marcel-lès-Annonay, Concise	45.2809	4.59987	M
	Bufo.Cor01	spinosus	France	Ardêche	Cornas	44.9759	4.8518	F
	Bufo.CR.L01	spinosus	France	Haute-Alpes	Saint Léger les Mélèze, Libouse	44.6403	6.2099	M
	Bufo.CR.L02	bufo	France	Haute-Alpes	Saint Léger les Mélèze, Libouse	44.6403	6.2099	F
	Bufo.CR.L03	spinosus	France	Haute-Alpes	Saint Léger les Mélèze, Libouse	44.6403	6.2099	M
	Bufo.CR.L04	spinosus	France	Haute-Alpes	Saint Léger les Mélèze, Libouse	44.6403	6.2099	F
	Bufo.CR.L05	spinosus	France	Haute-Alpes	Saint Léger les Mélèze, Libouse	44.6403	6.2099	M
	Bufo.CR.L06	spinosus	France	Haute-Alpes	Saint Léger les Mélèze, Libouse	44.6403	6.2099	F
	Bufo.CR.L07	spinosus	France	Haute-Alpes	Saint Léger les Mélèze, Libouse	44.6403	6.2099	M
	Bufo.CR.L08	spinosus	France	Haute-Alpes	Saint Léger les Mélèze, Libouse	44.6403	6.2099	F
	Bufo.CR.L09	spinosus	France	Haute-Alpes	Saint Léger les Mélèze, Libouse	44.6403	6.2099	M
	Bufo.CR.L10	spinosus	France	Haute-Alpes	Saint Léger les Mélèze, Libouse	44.6403	6.2099	F
	Bufo.CR.P01	spinosus	France	Haute-Alpes	Pelleautier, Lac de Pelleautier	44.5201	6.01003	M
	Bufo.CR.P02	bufo	France	Haute-Alpes	Pelleautier, Lac de Pelleautier	44.5201	6.01003	M
	Bufo.CR.P03	spinosus	France	Haute-Alpes	Pelleautier, Lac de Pelleautier	44.5201	6.01003	M
	Bufo.CR.P04	spinosus	France	Haute-Alpes	Pelleautier, Lac de Pelleautier	44.5201	6.01003	M
	Bufo.CR.P05	spinosus	France	Haute-Alpes	Pelleautier, Lac de Pelleautier	44.5201	6.01003	M
	Bufo.CR.P06	bufo	France	Haute-Alpes	Pelleautier, Lac de Pelleautier	44.5201	6.01003	M
	Bufo.CR.P07	bufo	France	Haute-Alpes	Pelleautier, Lac de Pelleautier	44.5201	6.01003	M
	Bufo.CR.P08	spinosus	France	Haute-Alpes	Pelleautier, Lac de Pelleautier	44.5201	6.01003	M
	Bufo.CR.P09	bufo	France	Haute-Alpes	Pelleautier, Lac de Pelleautier	44.5201	6.01003	M
	Bufo.CR.P10	spinosus	France	Haute-Alpes	Pelleautier, Lac de Pelleautier	44.5201	6.01003	M
	Bufo.CR.P11	spinosus	France	Haute-Alpes	Pelleautier, Lac de Pelleautier	44.5201	6.01003	M
	Bufo.CR.VSP01	spinosus	France	Haute-Alpes	Saint Eusèbe en Champsaur, Mare de Villard Saint Pierre	44.7129	6.05278	F
	Bufo.CR.VSP02	spinosus	France	Haute-Alpes	Saint Eusèbe en Champsaur, Mare de Villard Saint Pierre	44.7129	6.05278	M
	Bufo.CR.VSP03	spinosus	France	Haute-Alpes	Saint Eusèbe en Champsaur, Mare de Villard Saint Pierre	44.7129	6.05278	M
	Bufo.CR.VSP04	bufo	France	Haute-Alpes	Saint Eusèbe en Champsaur, Mare de Villard Saint Pierre	44.7129	6.05278	M
	Bufo.CR.VSP05	spinosus	France	Haute-Alpes	Saint Eusèbe en Champsaur, Mare de Villard Saint Pierre	44.7129	6.05278	M
	Bufo.CR.VSP06	spinosus	France	Haute-Alpes	Saint Eusèbe en Champsaur, Mare de Villard Saint Pierre	44.7129	6.05278	M
	Bufo.CR.VSP07	bufo	France	Haute-Alpes	Saint Eusèbe en Champsaur, Mare de Villard Saint Pierre	44.7129	6.05278	M
	Bufo.Csa01	bufo	France	Isère	La Côte-Saint-André	45.4136	5.28265	M
	Bufo.Csa02	bufo	France	Isère	La Côte-Saint-André	45.4136	5.28265	M
	Bufo.Csa03	bufo	France	Isère	La Côte-Saint-André	45.4136	5.28265	M
	Bufo.Csa04	bufo	France	Isère	La Côte-Saint-André	45.4136	5.28265	M
	Bufo.Csa05	bufo	France	Isère	La Côte-Saint-André	45.4136	5.28265	M
	Bufo.Csa06	bufo	France	Isère	La Côte-Saint-André	45.4136	5.28265	M
	Bufo.Csa07	bufo	France	Isère	La Côte-Saint-André	45.4136	5.28265	M
	Bufo.Csa08	bufo	France	Isère	La Côte-Saint-André	45.4136	5.28265	M
	Bufo.Csa09	bufo	France	Isère	La Côte-Saint-André	45.4136	5.28265	M
	Bufo.Csa16	bufo	France	Isère	La Côte-Saint-André	45.4136	5.28265	F
	Bufo.Dav01	bufo	France	Ardêche	Davézieux, D406	45.2685	4.72137	F
	Bufo.Dav02	bufo	France	Ardêche	Davézieux, D406	45.2685	4.72137	M
	Bufo.Dav03	bufo	France	Ardêche	Colombier-le-Cardinal, D406	45.2687	4.7367	M
	Bufo.Ecr01	spinosus	France	Haute-Alpes	Ecrins NP, Embrunais	44.5628	6.49606
	Bufo.Ecr02	spinosus	France	Haute-Alpes	Ecrins NP, Embrunais	44.5628	6.49606
	Bufo.Ecr03	spinosus	France	Haute-Alpes	Ecrins NP, Embrunais	44.5628	6.49606
	Bufo.Ecr04	spinosus	France	Haute-Alpes	Ecrins NP, Embrunais	44.5628	6.49606
	Bufo.Ecr05	spinosus	France	Haute-Alpes	Ecrins NP, Embrunais	44.5628	6.49606
	Bufo.Ecr06	bufo	France	Haute-Alpes	Ecrins NP, Embrunais	44.5628	6.49606
	Bufo.Ecr07	spinosus	France	Haute-Alpes	Ecrins NP, Embrunais	44.5628	6.49606
	Bufo.Ecr08	spinosus	France	Haute-Alpes	Ecrins NP, Embrunais	44.5628	6.49606
	Bufo.Ecr09	bufo	France	Haute-Alpes	Ecrins NP, Embrunais	44.5628	6.49606
	Bufo.Ecr10	spinosus	France	Haute-Alpes	Ecrins NP, Embrunais	44.5628	6.49606
	Bufo.EGRON01	bufo	France	Isère	Lieudieu, étang Egron	45.4649	5.18942
	Bufo.EGRON02	bufo	France	Isère	Lieudieu, étang Egron	45.4649	5.18942
	Bufo.EGRON03	bufo	France	Isère	Lieudieu, étang Egron	45.4649	5.18942
	Bufo.EGRON04	bufo	France	Isère	Lieudieu, étang Egron	45.4649	5.18942
	Bufo.EGRON05	bufo	France	Isère	Lieudieu, étang Egron	45.4649	5.18942
	Bufo.EGRON07	bufo	France	Isère	Lieudieu, étang Egron	45.4649	5.18942
	Bufo.EGRON08	bufo	France	Isère	Lieudieu, étang Egron	45.4649	5.18942
	Bufo.EGRON09	bufo	France	Isère	Lieudieu, étang Egron	45.4649	5.18942
	Bufo.EGRON10	bufo	France	Isère	Lieudieu, étang Egron	45.4649	5.18942
	Bufo.GPR01	bufo	France	Isère	Chalon, Grand Pré	45.4457	4.93745	F
	Bufo.GPR02	bufo	France	Isère	Chalon, Grand Pré	45.4457	4.93745	F
	Bufo.GPR03	bufo	France	Isère	Chalon, Grand Pré	45.4457	4.93745	M
	Bufo.GPR04	bufo	France	Isère	Chalon, Grand Pré	45.4457	4.93745	F
	Bufo.GPR05	bufo	France	Isère	Chalon, Grand Pré	45.4457	4.93745	M
	Bufo.GPR06	bufo	France	Isère	Chalon, Grand Pré	45.4457	4.93745	F
	Bufo.GPR07	bufo	France	Isère	Chalon, Grand Pré	45.4457	4.93745	M
	Bufo.GPR08	bufo	France	Isère	Chalon, Grand Pré	45.4457	4.93745
	Bufo.GPR09	bufo	France	Isère	Chalon, Grand Pré	45.4457	4.93745	F
	Bufo.GPR10	bufo	France	Isère	Chalon, Grand Pré	45.4457	4.93745	M
	Bufo.Gse02	bufo	France	Drôme	Le Grand-Serre	45.2762	5.12862	F
	Bufo.Gse03	bufo	France	Drôme	Le Grand-Serre	45.2762	5.12862	M
	Bufo.Gse04	bufo	France	Drôme	Le Grand-Serre	45.2762	5.12862	M
	Bufo.Gse05	bufo	France	Drôme	Le Grand-Serre	45.2762	5.12862	M
	Bufo.Gse06	bufo	France	Drôme	Le Grand-Serre	45.2762	5.12862	M
	Bufo.Gse07	bufo	France	Drôme	Le Grand-Serre	45.2762	5.12862	M
	Bufo.Gse08	bufo	France	Drôme	Le Grand-Serre	45.2762	5.12862	M
	Bufo.Gse09	bufo	France	Drôme	Le Grand-Serre	45.2762	5.12862	M
	Bufo.Gse10	bufo	France	Drôme	Le Grand-Serre	45.2762	5.12862	M
	Bufo.LB02	bufo	France	Ardêche	Vesseaux	44.6442	4.43383
	Bufo.Lor01	bufo	France	Loire	Lorette	45.5087	4.59444	M
	Bufo.Lor02	bufo	France	Loire	Lorette	45.5087	4.59444	M
	Bufo.Lor03	bufo	France	Loire	Lorette	45.5087	4.59444	M
	Bufo.Lor04	bufo	France	Loire	Lorette	45.5087	4.59444	M
	Bufo.Lor05	bufo	France	Loire	Lorette	45.5087	4.59444	M
	Bufo.Lor06	bufo	France	Loire	Lorette	45.5087	4.59444	M
	Bufo.Lor07	bufo	France	Loire	Lorette	45.5087	4.59444	M
	Bufo.Lor08	bufo	France	Loire	Lorette	45.5087	4.59444	M
	Bufo.Lor09	bufo	France	Loire	Lorette	45.5087	4.59444	M
	Bufo.Lor10	bufo	France	Loire	Lorette	45.5087	4.59444	M
	Bufo.Moi01	bufo	France	Isère	Moirans	45.3191	5.56551	M
	Bufo.Mor01	bufo	France	Drôme	Moras-en-Valloire	45.2916	5.01
	Bufo.Mor02	bufo	France	Drôme	Moras-en-Valloire	45.2916	5.01
	Bufo.Mor03	bufo	France	Drôme	Moras-en-Valloire	45.2916	5.01
	Bufo.Mor04	bufo	France	Drôme	Moras-en-Valloire	45.2916	5.01
	Bufo.Mor05	bufo	France	Drôme	Moras-en-Valloire	45.2916	5.01
	Bufo.Mor06	bufo	France	Drôme	Moras-en-Valloire	45.2916	5.01
	Bufo.Mor07	bufo	France	Drôme	Moras-en-Valloire	45.2916	5.01
	Bufo.Mor08	bufo	France	Drôme	Moras-en-Valloire	45.2916	5.01
	Bufo.Mor13	bufo	France	Drôme	Moras-en-Valloire	45.2916	5.01	M
	Bufo.Mor14	bufo	France	Drôme	Moras-en-Valloire	45.2916	5.01	F
	Bufo.Mou01	bufo	France	Loire	La Chapelle-Villars	45.4755	4.73359	M
	Bufo.Mou02	bufo	France	Loire	La Chapelle-Villars	45.4755	4.73359	F
	Bufo.Mou03	bufo	France	Loire	La Chapelle-Villars	45.4755	4.73359	M
	Bufo.Mou04	bufo	France	Loire	La Chapelle-Villars	45.4755	4.73359	M
	Bufo.Mou05	bufo	France	Loire	La Chapelle-Villars	45.4755	4.73359	M
	Bufo.Mou06	bufo	France	Loire	La Chapelle-Villars	45.4755	4.73359	F
	Bufo.Mou07	bufo	France	Loire	La Chapelle-Villars	45.4755	4.73359	F
	Bufo.Mou08	bufo	France	Loire	La Chapelle-Villars	45.4755	4.73359	F
	Bufo.Mou09	bufo	France	Loire	La Chapelle-Villars	45.4755	4.73359	F
	Bufo.Mou10	bufo	France	Loire	La Chapelle-Villars	45.4755	4.73359
	Bufo.Mtr01	bufo	France	Loire	Saint-Just-Saint-Rambert, Montfermier	45.4614	4.20022
	Bufo.Mtr02	bufo	France	Loire	Saint-Just-Saint-Rambert, Montfermier	45.4614	4.20022
	Bufo.Mtr03	bufo	France	Loire	Saint-Just-Saint-Rambert, Montfermier	45.4614	4.20022
	Bufo.Mtr04	bufo	France	Loire	Saint-Just-Saint-Rambert, Montfermier	45.4614	4.20022
	Bufo.Mtr05	bufo	France	Loire	Saint-Just-Saint-Rambert, Montfermier	45.4614	4.20022
	Bufo.Mtr06	bufo	France	Loire	Saint-Just-Saint-Rambert, Montfermier	45.4614	4.20022
	Bufo.Mtr07	bufo	France	Loire	Saint-Just-Saint-Rambert, Montfermier	45.4614	4.20022
	Bufo.Mtr08	bufo	France	Loire	Saint-Just-Saint-Rambert, Montfermier	45.4614	4.20022
	Bufo.Mtr09	bufo	France	Loire	Saint-Just-Saint-Rambert, Montfermier	45.4614	4.20022
	Bufo.Mtr10	bufo	France	Loire	Saint-Just-Saint-Rambert, Montfermier	45.4614	4.20022
	Bufo.Pla01	bufo	France	Isère	Plan	45.3109	5.37769	M
	Bufo.Pla02	bufo	France	Isère	Plan	45.3109	5.37769	M
	Bufo.Pla03	bufo	France	Isère	Plan	45.3109	5.37769	M
	Bufo.Pla04	bufo	France	Isère	Plan	45.3109	5.37769	M
	Bufo.Pla05	bufo	France	Isère	Plan	45.3109	5.37769	M
	Bufo.Pla06	bufo	France	Isère	Plan	45.3109	5.37769	M
	Bufo.Pla07	bufo	France	Isère	Plan	45.3109	5.37769	M
	Bufo.Pla08	bufo	France	Isère	Plan	45.3109	5.37769	M
	Bufo.Pla09	bufo	France	Isère	Plan	45.3109	5.37769	M
	Bufo.Pla20	bufo	France	Isère	Plan	45.3109	5.37769	F
	Bufo.RNGL01	bufo	France	Isère	Grand Lemps, RN	45.4203	5.41566
	Bufo.RNGL02	bufo	France	Isère	Grand Lemps, RN	45.4203	5.41566
	Bufo.RNGL03	bufo	France	Isère	Grand Lemps, RN	45.4203	5.41566
	Bufo.RNGL04	bufo	France	Isère	Grand Lemps, RN	45.4203	5.41566
	Bufo.RNGL05	bufo	France	Isère	Grand Lemps, RN	45.4203	5.41566
	Bufo.RNGL06	bufo	France	Isère	Grand Lemps, RN	45.4203	5.41566
	Bufo.RNGL07	bufo	France	Isère	Grand Lemps, RN	45.4203	5.41566
	Bufo.RNGL08	bufo	France	Isère	Grand Lemps, RN	45.4203	5.41566
	Bufo.RNGL09	bufo	France	Isère	Grand Lemps, RN	45.4203	5.41566
	Bufo.RNGL10	bufo	France	Isère	Grand Lemps, RN	45.4203	5.41566
	Bufo.SAVIN01	bufo	France	Isère	Saint-Savin, Lac Clair	45.6063	5.35674	M
	Bufo.SAVIN02	bufo	France	Isère	Saint-Savin, Lac Clair	45.6063	5.35674	F
	Bufo.SAVIN03	bufo	France	Isère	Saint-Savin, Lac Clair	45.6063	5.35674	M
	Bufo.SAVIN04	bufo	France	Isère	Saint-Savin, Lac Clair	45.6063	5.35674	M
	Bufo.SAVIN05	bufo	France	Isère	Saint-Savin, Lac Clair	45.6063	5.35674	M
	Bufo.SAVIN06	bufo	France	Isère	Saint-Savin, Lac Clair	45.6063	5.35674	M
	Bufo.SAVIN07	bufo	France	Isère	Saint-Savin, Lac Clair	45.6063	5.35674	M
	Bufo.SAVIN08	bufo	France	Isère	Saint-Savin, Lac Clair	45.6063	5.35674	M
	Bufo.SAVIN09	bufo	France	Isère	Saint-Savin, Lac Clair	45.6063	5.35674	M
	Bufo.SAVIN10	bufo	France	Isère	Saint-Savin, Lac Clair	45.6063	5.35674	F
	Bufo.Sbx01	bufo	France	Drôme	Saint-Bardoux, Chant-Epine	45.0792	4.97361	M
	Bufo.Sbx02	bufo	France	Drôme	Saint-Bardoux, Chant-Epine	45.0792	4.97361	F
	Bufo.Sot01	bufo	France	Ain	Sothonod, D9	45.9927	5.72271	M
	Bufo.Sot04	bufo	France	Ain	Sothonod, D9	45.9927	5.72271	M
	Bufo.Sot05	bufo	France	Ain	Sothonod, D9	45.9927	5.72271	M
	Bufo.Sot06	bufo	France	Ain	Sothonod, D9	45.9927	5.72271	M
	Bufo.Sot07	bufo	France	Ain	Sothonod, D9	45.9927	5.72271	M
	Bufo.Sot08	bufo	France	Ain	Sothonod, D9	45.9927	5.72271	M
	Bufo.Sot09	bufo	France	Ain	Sothonod, D9	45.9927	5.72271	M
	Bufo.Sot10	bufo	France	Ain	Sothonod, D9	45.9927	5.72271	F
	Bufo.Sot11	bufo	France	Ain	Sothonod, D9	45.9927	5.72271	M
	Bufo.TELEG01	bufo	France	Isère	Jardin, Le Télégraphe	45.4861	4.88778	F
	Bufo.TELEG02	bufo	France	Isère	Jardin, Le Télégraphe	45.4861	4.88778	M
	Bufo.TELEG03	bufo	France	Isère	Jardin, Le Télégraphe	45.4861	4.88778	M
	Bufo.TELEG04	bufo	France	Isère	Jardin, Le Télégraphe	45.4861	4.88778	M
	Bufo.TELEG05	bufo	France	Isère	Jardin, Le Télégraphe	45.4861	4.88778	M
	Bufo.TELEG06	bufo	France	Isère	Jardin, Le Télégraphe	45.4861	4.88778	M
	Bufo.TELEG07	bufo	France	Isère	Jardin, Le Télégraphe	45.4861	4.88778	M
	Bufo.TELEG08	bufo	France	Isère	Jardin, Le Télégraphe	45.4861	4.88778	M
	Bufo.TELEG09	bufo	France	Isère	Jardin, Le Télégraphe	45.4861	4.88778	M
	Bufo.TELEG10	bufo	France	Isère	Jardin, Le Télégraphe	45.4861	4.88778	M
	Bufo.Tem01	bufo	France	Isère	Saint-Siméon-de-Bressieux, Le Temple	45.3372	5.28254
	Bufo.Tem02	bufo	France	Isère	Saint-Siméon-de-Bressieux, Le Temple	45.3372	5.28254
	Bufo.Tem03	bufo	France	Isère	Saint-Siméon-de-Bressieux, Le Temple	45.3372	5.28254
	Bufo.Tem04	bufo	France	Isère	Saint-Siméon-de-Bressieux, Le Temple	45.3372	5.28254
	Bufo.Tem05	bufo	France	Isère	Saint-Siméon-de-Bressieux, Le Temple	45.3372	5.28254
	Bufo.Tem06	bufo	France	Isère	Saint-Siméon-de-Bressieux, Le Temple	45.3372	5.28254
	Bufo.Tem07	bufo	France	Isère	Saint-Siméon-de-Bressieux, Le Temple	45.3372	5.28254
	Bufo.TGV01	bufo	France	Isère	Primarette	45.4139	5.01553	F
	Bufo.TGV02	bufo	France	Isère	Primarette	45.4139	5.01553	F
	Bufo.TGV03	bufo	France	Isère	Primarette	45.4139	5.01553	M
	Bufo.TGV04	bufo	France	Isère	Primarette	45.4139	5.01553	M
	Bufo.TGV05	bufo	France	Isère	Primarette	45.4139	5.01553	M
	Bufo.TGV06	bufo	France	Isère	Primarette	45.4139	5.01553	M
	Bufo.TGV07	bufo	France	Isère	Primarette	45.4139	5.01553	M
	Bufo.TGV08	bufo	France	Isère	Primarette	45.4139	5.01553	M
	Bufo.TGV09	bufo	France	Isère	Primarette	45.4139	5.01553
	Bufo.TGV10	bufo	France	Isère	Primarette	45.4139	5.01553	M
	Bufo.Tre01	spinosus	France	Gard	Méjannes-le-Clap, Lac de Trépadone	44.2274	4.36572
	Bufo.Tre02	spinosus	France	Gard	Méjannes-le-Clap, Lac de Trépadone	44.2274	4.36572
	Bufo.Tre03	spinosus	France	Gard	Méjannes-le-Clap, Lac de Trépadone	44.2274	4.36572
	Bufo.Tre04	spinosus	France	Gard	Méjannes-le-Clap, Lac de Trépadone	44.2274	4.36572
	Bufo.Vey01	bufo	France	Isère	Veyrins-Thuellins, Château	45.635	5.5114
	Bufo.Vey02	bufo	France	Isère	Veyrins-Thuellins, Château	45.635	5.5114
	Bufo.Vey03	bufo	France	Isère	Veyrins-Thuellins, Château	45.635	5.5114
	Bufo.Vey04	bufo	France	Isère	Veyrins-Thuellins, Château	45.635	5.5114
	Bufo.Vey05	bufo	France	Isère	Veyrins-Thuellins, Château	45.635	5.5114
	Bufo.Vey06	bufo	France	Isère	Veyrins-Thuellins, Château	45.635	5.5114
	Bufo.Vey07	bufo	France	Isère	Veyrins-Thuellins, Château	45.635	5.5114
	Bufo.Vey08	bufo	France	Isère	Veyrins-Thuellins, Château	45.635	5.5114
	Bufo.Vey09	bufo	France	Isère	Veyrins-Thuellins, Château	45.635	5.5114
	Bufo.Vey10	bufo	France	Isère	Veyrins-Thuellins, Château	45.635	5.5114
	Bufo.Vor01	bufo	France	Isère	Voreppe	45.2924	5.61385
	Bufo.Vor05	bufo	France	Isère	Voreppe	45.2924	5.61385	M
	Bufo.Vor06	bufo	France	Isère	Voreppe	45.2924	5.61385	M
	Bufo.Vor07	bufo	France	Isère	Voreppe	45.2924	5.61385	M
	Bufo.Vor08	bufo	France	Isère	Voreppe	45.2924	5.61385	M
	Bufo.Vor09	bufo	France	Isère	Voreppe	45.2924	5.61385	M
	Bufo.Vsr08	spinosus	France	Ardêche	Rompon	44.7892	4.76556	F
	Bufo.Vsr09	bufo	France	Ardêche	Rompon	44.7928	4.7725	F
	Bufo.Vsr10	spinosus	France	Ardêche	Rompon	44.7911	4.77583	F
